# Supplementary material for: Role of Recent PCR Tests for Infectious Ocular Diseases: From Laboratory-Based Studies to the Clinic
Source: Int J Mol Sci. 2023 May 2;24(9):8146. doi: 10.3390/ijms24098146 (PMC10179472; doi:10.3390/ijms24098146)
Supplement: Supplementary file 1 [file ijms-24-08146-s001.zip]

Archive with 2 entries (2 files):
- Supplementary Movie 1.mp4
- Supplementary Movie 2.mp4
